# Supplementary material for: Inflicting Significant Losses in Slaughtered Animals: Exposing the Hidden Effects of Parasitic Infections
Source: Pathogens. 2023 Oct 29;12(11):1291. doi: 10.3390/pathogens12111291 (PMC10674797; doi:10.3390/pathogens12111291)
Supplement: Supplementary file 1 [file pathogens-12-01291-s001.zip]

Archive with 1 entries (1 files):
- pathogens-2677527-supplementary.pdf
